# Supplementary material for: Drinking Molecular Hydrogen Water Is Beneficial to Cardiovascular Function in Diet-Induced Obesity Mice
Source: Biology (Basel). 2021 Apr 23;10(5):364. doi: 10.3390/biology10050364 (PMC8146054; doi:10.3390/biology10050364)
Supplement: Supplementary file 1 [file biology-10-00364-s001.zip]

Archive with 1 entries (1 files):
- biology-1151982-supplementary.pdf
